# Supplementary material for: Metallosis after Hip Arthroplasty Damages Skeletal Muscle: A Case Report
Source: Geriatrics (Basel). 2023 Sep 15;8(5):92. doi: 10.3390/geriatrics8050092 (PMC10514854; doi:10.3390/geriatrics8050092)
Supplement: Supplementary file 1 [file geriatrics-08-00092-s001.zip]

Archive with 1 entries (1 files):
- geriatrics-2578877-supplementary.pdf
